# Supplementary material for: Cadmium Uptake, MT Gene Activation and Structure of Large-Sized Multi-Domain Metallothioneins in the Terrestrial Door Snail Alinda biplicata (Gastropoda, Clausiliidae)
Source: Int J Mol Sci. 2020 Feb 27;21(5):1631. doi: 10.3390/ijms21051631 (PMC7084494; doi:10.3390/ijms21051631)
Supplement: Supplementary file 1 [file ijms-21-01631-s001.zip]

Archive with 6 entries (5 files):
- ijms-726309-supplementary PROOF/
- ijms-726309-supplementary PROOF/Figure S1.pdf
- ijms-726309-supplementary PROOF/Figure S2.docx
- ijms-726309-supplementary PROOF/Figure S3.docx
- ijms-726309-supplementary PROOF/Table S1.docx
- ijms-726309-supplementary PROOF/Table S2.docx
